# Supplementary material for: 20-Hydroxyecdysone-Responsive miR-2788 Regulates the Larval–Pupal Transition by Targeting Trehalase in Galeruca daurica
Source: Insects. 2026 May 14;17(5):502. doi: 10.3390/insects17050502 (PMC13207901; doi:10.3390/insects17050502)
Supplement: Supplementary file 1 [file insects-17-00502-s001.zip › Table S1.xlsx]

## Sheet: Primers used in vector construc
Primers used in vector construction
Primer Name	Sequence（5'-3'）
Treh1 CDS-miR-2788-WT-1	cAATAATAGCATGAAAGTCATTTTGCTCGTATTAGAAACCCCAAGTCCCAATAAATCCTTAAAAACGCTAATTCTTGTTCc
Treh1 CDS-miR-2788-WT-2	tcgagGAACAAGAATTAGCGTTTTTAAGGATTTATTGGGACTTGGGGTTTCTAATACGAGCAAAATGACTTTCATGCTATTATTgagct
Treh1 CDS-miR-2788-MUT-1	cAATAATAGCATGAAAGTCATTTTGCTCGTATTTCTTTGGGTAGTCCCAATAAATCCTTAAAAACGCTAATTCTTGTTCc
Treh1 CDS-miR-2788-MUT-2	tcgagGAACAAGAATTAGCGTTTTTAAGGATTTATTGGGACTACCCAAAGAAATACGAGCAAAATGACTTTCATGCTATTATTgagct

## Sheet: miRNA agomirs and antagomirs
miRNA agomirs and antagomirs
Primer Name	Primer sequence(5'-3')
agomir
miR-2788-sense strand	UGGGGUUUCUUAGCGGCAUUU
miR-2788-antisense strand	AUGCCGCUAAGAAACCCCAUU
N.C agomir-sense strand	UUCUCCGAACGUGUCACGUTT
N.C agomir-antisense strand	ACGUGACACGUUCGGAGAATT
antagomir
miR-2788 antagomir	AAAUGCCGCUAAGAAACCCCA
N.C antagomir	CAGUACUUUUGUGUAGUACAA

## Sheet: Primers used in RNAi
Primers used in RNAi
Primer Name	Sequence（5'-3'）
dsTreh-F	TAATACGACTCACTATAGGGTGTTATGAGGTGCCGTTGAAAA
dsTreh-G	TAATACGACTCACTATAGGGCCAAACTGTCGTTTCCCTGT
dsGFP-F	TAATACGACTCACTATAGGGCATGGCCAACACTTGTCACTACTTT
dsGFP-G	TAATACGACTCACTATAGGGGTGGACAGGTAATGGTTGTCTGGTA

## Sheet: Primers used in qRT-PCR
Primers used in qRT-PCR
Primer Name	Primer sequence(5'-3')
qmiR-2788-F	TGGGGTTTCTTAGCGGCATTT
qU6-F	GGAACGATACAGAGAAGATTAGC
qU6-R	TGGAACGCTTCACGAATTTGCG
qSDHA-F	GGGAGACCACAATCTCCTCA
qSDHA-R	AGCTGGTGCTCCTAAGTCCA
qCHI-F	CACGCTCGACCGGAAGATAA
qCHI-R	CGAAGGCTCCGTGGTAATCA
qHK-F	AAAGGATTCAACTGCGATGG
qHK-R	TGAGGCCTATTTTGCAATCC
qCHS-F	TACCAGCCAAACTACCCCTG
qCHS-R	TCATCCCATCAGCAATCACCA
qGPI-F	AGGTATTCTTTGTGGAGCGCA
qGPI-R	GTTTATCCATCACACTTGCACCA
qTreh1-F	ACACGTTGATACACTCGAGCA
qTreh1-R	CCTCCGCATAAGATTCGGGT
